# Supplementary material for: Investigating How the Properties of Electrospun Poly(lactic acid) Fibres Loaded with the Essential Oil Limonene Evolve over Time under Different Storage Conditions
Source: Polymers (Basel). 2024 Apr 7;16(7):1005. doi: 10.3390/polym16071005 (PMC11013927; doi:10.3390/polym16071005)
Supplement: Supplementary file 1 [file polymers-16-01005-s001.zip]

Archive with 1 entries (1 files):
- polymers-2880540-supplementary.pdf
